# Supplementary material for: Complete alanine scanning of the Escherichia coli RbsB ribose binding protein reveals residues important for chemoreceptor signaling and periplasmic abundance
Source: Sci Rep. 2017 Aug 15;7:8245. doi: 10.1038/s41598-017-08035-5 (PMC5557919; doi:10.1038/s41598-017-08035-5)
Supplement: Supplementary file 2 — Dataset 1 [file 41598_2017_8035_MOESM2_ESM.xls]

## Sheet: stdev_boundaries_calculations
position	ind t0 sam	t1-t0	ind t1 sam	AA	values without ALA	ind t0 sam	ind t1 sam					pos_t0_less_1SD	ind t0 sam less1SD	pos_t0less2SD	ind t0 sam less2SD		pos_t0more1SD	ind t0 sam more1SD	pos_t0more2SD	ind t0 sam more2SD		pos_t1less1SD	ind t1sam less1SD	pos_t1less2SD	ind t0 sam	ind t1sam less2SD	AA	pos_t1more1SD	ind t1sam more1SD	pos_t1more2SD	ind t1sammore2SD		RbsB_Ala_pos	RbsB_Ala_val	No_mut_pos	No_mut_val
1	3061.67	19169.7	22231.3	K	1	3061.67	22231.3		AVE ind t1 sam	20035.3		4	1256.33	12	1112.33	N	13	3924	15	4093		4	10740.7	6	2293	1494.67	L	13	30026.7	32	30393		5	-1000	55	-1000
2	2384	18621.3	21005.3	D	2	2384	21005.3		AVEDEV indt1 sam	5008.11		12	1112.33	88	1122.67	L	14	3293.33	25	4035		6	1494.67	10	2604	1884	T	14	27113.7	39	30406.7		23	-1000	57	-1000
3	2710.67	22005.3	24716	T	3	2710.67	24716		UPPER LIMIT	25043.4		51	1714.33	97	1201.67	V	15	4093	36	4117.33		10	1884	29	2039	1736	K	19	25098.7	56	31666		27	-1000	75	-1000
4	1256.33	9484.33	10740.7	I	4	1256.33	10740.7		LOWER LIMIT	15027.2		62	1754.75	106	1106.67	V	20	3374	61	4311.67		16	14831	31	2537	5761	G	32	30393	80	32831		44	-1000	135	-1000
5		0		A	6	2293	1494.67		UPPER 2SD	30051.5		73	1345.33	108	1063	G	25	4035	63	4945.33		29	1736	34	2207	4432	L	38	27191.7	103	33101		48	-1000	136	-1000
6	2293	-798.333	1494.67	L	7	2599.33	23254.3		LOWER 2SD	10019.1		84	1264.67	118	823	K	32	3487.67	64	3966.67		31	5761	41	2823	2458.67	N	39	30406.7	105	35539		70	-1000	68	-1000
7	2599.33	20655	23254.3	V	8	3015.67	21277.3					88	1122.67	123	1107	G	36	4117.33	80	5324.33		34	4432	86	2245.67	7872.67	I	40	28606	153	30101.7		74	-1000
8	3015.67	18261.7	21277.3	V	9	2055.33	20643.7		AVE ind t0 sam	2575.89		97	1201.67	159	1060	S	52	3535.67	103	7166.67		41	2458.67	88	1122.67	1103	L	47	25819	184	30430		78	-1000
9	2055.33	18588.3	20643.7	S	10	2604	1884		AVEDEV	682.399		100	1227.33	161	1174	P	55	3435	105	8344.33		86	7872.67	89	2416	1931.67	D	52	25654	255	31441		81	-1000
10	2604	-720	1884	T	11	2197.33	22195.3		UPPER LIMIT	3258.29		104	1235	171	1029.33	N	61	4311.67	132	5740.67		88	1103	104	1235	4068.33	D	56	31666				92	-1000
11	2197.33	19998	22195.3	L	12	1112.33	16489		LOWER LIMIT	1893.49		106	1106.67	180	1131	H	63	4945.33	154	4460.33		89	1931.67	106	1106.67	1761.33	V	58	27259.3				102	-1000
12	1112.33	15376.7	16489	N	13	3924	30026.7		UPPER 2SD	3940.69		108	1063	182	1039	D	64	3966.67	240	4314		97	10113.7	109	1213	8973	G	61	29259.7				112	-1000
13	3924	26102.7	30026.7	N	14	3293.33	27113.7		LOWER 2SD	1211.1		109	1213	183	1078.67	V	71	3508.33	255	6823.67		100	12803.7	111	1963.33	8727.67	I	64	25348				117	-1000
14	3293.33	23820.3	27113.7	P	15	4093	24634.3					110	1755.33	186	992.333	V	72	3547.33				104	4068.33	123	1107	8209.33	G	76	25599.7				120	-1000
15	4093	20541.3	24634.3	F	16	2112.25	14831					113	1863.67	187	1034	F	75	3694				106	1761.33	141	2123	7005.5	R	79	28835				124	-1000
16	2112.25	12718.8	14831	F	17	2490.67	22769		ave_low			115	1636.33	195	1005.33	L	79	3478				109	8973	144	2377.67	8926.33	G	80	32831				133	-1000
17	2490.67	20278.3	22769	V	18	2312.25	22673.5		pos_ave_low	value_low		118	823	196	990	G	80	5324.33				111	8727.67	186	992.333	940	V	82	27402.3				137	-1000
18	2312.25	20361.2	22673.5	S	19	2384.67	25098.7		1	2575.89		122	1372	214	883.667	F	85	3782				118	12470.7	190	2396	2178.67	N	94	28788.7				138	-1000
19	2384.67	22714	25098.7	L	20	3374	21752.3		272	2575.89		123	1107	218	974	P	87	3283.67				123	8209.33	195	1005.33	1594	L	95	25193				148	-1000
20	3374	18378.3	21752.3	K	21	2781.67	21288.7					130	1796.67				94	3301.67				131	11895.7	196	990	950	G	96	25325				150	-1000
21	2781.67	18507	21288.7	D	22	3048	21711		pos_low_low	value_low_low		131	1320				95	3288.67				141	7005.5	215	3695.67	2815.67	D	99	25629.3				151	-1000
22	3048	18663	21711	G	24	2529.33	20310.3		1	1211.1		159	1060				99	3500				144	8926.33	262	1906.4	6004.4	P	103	33101				158	-1000
23		0		A	25	4035	20426.3		272	1211.1		161	1174				103	7166.67				159	13375	264	3058.67	5725.67	D	105	35539				162	-1000
24	2529.33	17781	20310.3	Q	26	3060.67	21846.3					171	1029.33				105	8344.33				186	940					107	25212.7				179	-1000
25	4035	16391.3	20426.3	K	28	2237.38	22464.8		pos_low_high	value_low_high		175	1834.83				132	5740.67				187	10101.7					140	28611				185	-1000
26	3060.67	18785.7	21846.3	E	29	2039	1736		1	3940.69		178	1219				140	3506.67				190	2178.67					143	27136				188	-1000
27		0		A	30	2383.17	21943.3		272	3940.69		180	1131				143	3591.33				195	1594					152	25971.7				194	-1000
28	2237.38	20227.4	22464.8	D	31	2537	5761					182	1039				154	4460.33				196	950					153	30101.7				197	-1000
29	2039	-303	1736	K	32	3487.67	30393					183	1078.67				166	3643.67				212	12410					155	26547.7				200	-1000
30	2383.17	19560.2	21943.3	L	33	2861.67	19910.7		ave_high			186	992.333				184	3568.67				215	2815.67					156	25790				204	-1000
31	2537	3224	5761	G	34	2207	4432		pos_ave_high	value_high		187	1034				191	3546				233	10554.7					161	26513.7				223	-1000
32	3487.67	26905.3	30393	Y	35	3104	21245		1	20035.3		189	1782.33				193	3594.33				237	10267					163	25046.7				230	-1000
33	2861.67	17049	19910.7	N	36	4117.33	17269.7		272	20035.3		195	1005.33				215	3695.67				258	14405.3					173	25642				231	-1000
34	2207	2225	4432	L	37	2702	21034					196	990				229	3721.33				262	6004.4					184	30430				234	-1000
35	3104	18141	21245	V	38	2603.67	27191.7		pos_high_low	value_high_low		212	1510.33				236	3721.33				264	5725.67					192	25861.7				242	-1000
36	4117.33	13152.3	17269.7	V	39	3228.67	30406.7		1	10019.1		214	883.667				240	4314				266	13652.3					202	27783.7				248	-1000
37	2702	18332	21034	L	40	2723	28606		272	10019.1		218	974				255	6823.67				267	11538.7					209	26930				259	-1000
38	2603.67	24588	27191.7	D	41	2823	2458.67					243	1816.33				268	3663.67										211	30013.3
39	3228.67	27178	30406.7	S	42	1919	15074.3		pos_high_high	value_high_high		261	1780				270	3306.33										217	25824.7
40	2723	25883	28606	Q	43	2402.67	20470.7		1	30051.5		266	1723.33															219	25959.7
41	2823	-364.333	2458.67	N	45	2409.33	19060.7		272	30051.5		269	1552.4															222	28316.7
42	1919	13155.3	15074.3	N	46	2091.25	23388.2																					224	27295
43	2402.67	18068	20470.7	P	47	2758.67	25819																					227	28693.3
44		0		A	49	2696.33	25031.3																					235	25635.7
45	2409.33	16651.3	19060.7	K	50	2493	20774																					236	26761
46	2091.25	21297	23388.2	E	51	1714.33	21965																					246	27151.7
47	2758.67	23060.3	25819	L	52	3535.67	25654																					253	28001
48		0		A	53	2065.83	20612																					255	31441
49	2696.33	22335	25031.3	N	54	1948	21818.7																					257	25639.3
					55	3435	23321																					270	27990.7
50	2493	18281	20774	V	56	2603.67	31666
51	1714.33	20250.7	21965	Q	57	2956	16731
52	3535.67	22118.3	25654	D	58	3009.67	27259.3
53	2065.83	18546.2	20612	L	59	3214	21874.3
54	1948	19870.7	21818.7	T	60	2305.33	18531.3
55	3435	19886	23321	V	61	4311.67	29259.7
56	2603.67	29062.3	31666	R	62	1754.75	15145
57	2956	13775	16731	G	63	4945.33	20414
58	3009.67	24249.7	27259.3	T	64	3966.67	25348
59	3214	18660.3	21874.3	K	65	2022	22433.8
60	2305.33	16226	18531.3	I	66	3031	24236.7
61	4311.67	24948	29259.7	L	67	2245.33	17514
62	1754.75	13390.2	15145	L	68	2509	22420
63	4945.33	15468.7	20414	I	69	2771.33	21665.3
64	3966.67	21381.3	25348	N	71	3508.33	24587
65	2022	20411.8	22433.8	P	72	3547.33	23611.3
66	3031	21205.7	24236.7	T	73	1345.33	15620.3
67	2245.33	15268.7	17514	D	75	3694	17607
68	2509	19911	22420	S	76	2854	25599.7
69	2771.33	18894	21665.3	D	77	2560.8	23000.6
70		0		A	79	3478	28835
71	3508.33	21078.7	24587	V	80	5324.33	32831
72	3547.33	20064	23611.3	G	82	2466	27402.3
73	1345.33	14275	15620.3	N	83	2746	19952
74		0		A	84	1264.67	21757
75	3694	13913	17607	V	85	3782	23977.7
76	2854	22745.7	25599.7	K	86	2245.67	7872.67
77	2560.8	20439.8	23000.6	M	87	3283.67	19837
78		0		A	88	1122.67	1103
79	3478	25357	28835	N	89	2416	1931.67
80	5324.33	27506.7	32831	Q	90	2752.67	20034.3
81		0		A	91	1992.75	20334.2
82	2466	24936.3	27402.3	N	93	2219.2	20724.6
83	2746	17206	19952	I	94	3301.67	28788.7
84	1264.67	20492.3	21757	P	95	3288.67	25193
85	3782	20195.7	23977.7	V	96	3230.67	25325
86	2245.67	5627	7872.67	I	97	1201.67	10113.7
87	3283.67	16553.3	19837	T	98	2188.33	19602
88	1122.67	-19.6667	1103	L	99	3500	25629.3
89	2416	-484.333	1931.67	D	100	1227.33	12803.7
90	2752.67	17281.7	20034.3	R	101	2542	24670
91	1992.75	18341.5	20334.2	Q	103	7166.67	33101
92		0		A	104	1235	4068.33
93	2219.2	18505.4	20724.6	T	105	8344.33	35539
94	3301.67	25487	28788.7	K	106	1106.67	1761.33
95	3288.67	21904.3	25193	G	107	2790.33	25212.7
96	3230.67	22094.3	25325	E	108	1063	22989.7
97	1201.67	8912	10113.7	V	109	1213	8973
98	2188.33	17413.7	19602	V	110	1755.33	17194
99	3500	22129.3	25629.3	S	111	1963.33	8727.67
100	1227.33	11576.3	12803.7	H	113	1863.67	18153.7
101	2542	22128	24670	I	114	2954.33	22892.7
102		0		A	115	1636.33	18151.7
103	7166.67	25934.3	33101	S	116	2404.67	19231.7
104	1235	2833.33	4068.33	D	118	823	12470.7
105	8344.33	27194.7	35539	N	119	2509	20615.7
106	1106.67	654.667	1761.33	V	121	2146.33	22488.7
107	2790.33	22422.3	25212.7	L	122	1372	15111.7
108	1063	21926.7	22989.7	G	123	1107	8209.33
109	1213	7760	8973	G	125	2357.33	19466.3
110	1755.33	15438.7	17194	K	126	2361.67	19129.7
111	1963.33	6764.33	8727.67	I	127	2270.67	20991
112		0		A	128	2623.33	22645.3
113	1863.67	16290	18153.7	G	129	2047.2	16796
114	2954.33	19938.3	22892.7	D	130	1796.67	18770.3
115	1636.33	16515.3	18151.7	Y	131	1320	11895.7
116	2404.67	16827	19231.7	I	132	5740.67	24383
117		0		A	134	2558.33	17548.7
118	823	11647.7	12470.7	K	139	3239.67	22242.7
119	2509	18106.7	20615.7	K	140	3506.67	28611
120		0		A	141	2123	7005.5
121	2146.33	20342.3	22488.7	G	142	2369.33	19431
122	1372	13739.7	15111.7	E	143	3591.33	27136
123	1107	7102.33	8209.33	G	144	2377.67	8926.33
124		0		A	146	1909	18504.7
125	2357.33	17109	19466.3	K	147	2534	20323
126	2361.67	16768	19129.7	V	149	2857.67	23639
127	2270.67	18720.3	20991	I	152	2511.67	25971.7
128	2623.33	20022	22645.3	E	153	3050.67	30101.7
129	2047.2	14748.8	16796	L	154	4460.33	23687.7
130	1796.67	16973.7	18770.3	Q	155	2451.67	26547.7
131	1320	10575.7	11895.7	G	156	2326	25790
132	5740.67	18642.3	24383	I	157	2211	21304
133		0		A	159	1060	13375
134	2558.33	14990.3	17548.7	G	160	2968.33	22997.3
135	#N/A	#N/A	#N/A	T	161	1174	26513.7
136	#N/A	#N/A	#N/A	S	163	2245.67	25046.7
137		0		A	164	2121	15589
138		0		A	165	2204	21781.3
139	3239.67	19003	22242.7	R	166	3643.67	20046.3
140	3506.67	25104.3	28611	E	167	2506.33	24677.7
141	2123	4882.5	7005.5	R	168	2499.67	20519
142	2369.33	17061.7	19431	G	169	2144.8	18223.6
143	3591.33	23544.7	27136	E	170	3007.67	17659.3
144	2377.67	6548.67	8926.33	G	171	1029.33	16310
145	#N/A	#N/A	#N/A	F	172	2942	24545.7
146	1909	16595.7	18504.7	Q	173	2743.33	25642
147	2534	17789	20323	Q	174	2760.25	21156.2
148		0		A	175	1834.83	21965.5
149	2857.67	20781.3	23639	V	176	2308.5	21314.8
150		0		A	177	2063	19424.3
151		0		A	178	1219	19352
152	2511.67	23460	25971.7	H	180	1131	15235
153	3050.67	27051	30101.7	K	181	3149.67	24776.3
154	4460.33	19227.3	23687.7	F	182	1039	21766
155	2451.67	24096	26547.7	N	183	1078.67	16495.7
156	2326	23464	25790	V	184	3568.67	30430
157	2211	19093	21304	L	186	992.333	940
158		0		A	187	1034	10101.7
159	1060	12315	13375	S	189	1782.33	23513
160	2968.33	20029	22997.3	Q	190	2396	2178.67
161	1174	25339.7	26513.7	P	191	3546	19724.3
162		0		A	192	2772.67	25861.7
163	2245.67	22801	25046.7	D	193	3594.33	21125.3
164	2121	13468	15589	F	195	1005.33	1594
165	2204	19577.3	21781.3	D	196	990	950
166	3643.67	16402.7	20046.3	R	198	2424.33	20338
167	2506.33	22171.3	24677.7	I	199	2676.43	23337.7
168	2499.67	18019.3	20519	K	201	2396.5	17695
169	2144.8	16078.8	18223.6	G	202	2682.33	27783.7
170	3007.67	14651.7	17659.3	L	203	2960	19887.3
171	1029.33	15280.7	16310	N	205	2027.67	19429
172	2942	21603.7	24545.7	V	206	1905.8	20848.8
173	2743.33	22898.7	25642	M	207	3049.33	18635
174	2760.25	18396	21156.2	Q	208	3136.33	21194.3
175	1834.83	20130.7	21965.5	N	209	2668.33	26930
176	2308.5	19006.2	21314.8	L	210	2819	24994.7
177	2063	17361.3	19424.3	L	211	3165.67	30013.3
178	1219	18133	19352	T	212	1510.33	12410
179		0		A	213	2513	21253.3
180	1131	14104	15235	H	214	883.667	19338.3
181	3149.67	21626.7	24776.3	P	215	3695.67	2815.67
182	1039	20727	21766	D	216	2279.67	20106.7
183	1078.67	15417	16495.7	V	217	2814.67	25824.7
184	3568.67	26861.3	30430	Q	218	974	17587
185		0		A	219	2293.33	25959.7
186	992.333	-52.3333	940	V	220	2850.33	21536
187	1034	9067.67	10101.7	F	221	2694.67	22417.3
188		0		A	222	3046	28316.7
189	1782.33	21730.7	23513	Q	224	2919.67	27295
190	2396	-217.333	2178.67	N	225	2338.71	21864
191	3546	16178.3	19724.3	D	226	2108.67	22613.3
192	2772.67	23089	25861.7	E	227	2822	28693.3
193	3594.33	17531	21125.3	M	228	2052.86	19067.6
194		0		A	229	3721.33	24404
195	1005.33	588.667	1594	L	232	3210	24721
196	990	-40	950	G	233	3166	10554.7
197		0		A	235	2500.67	25635.7
198	2424.33	17913.7	20338	L	236	3721.33	26761
199	2676.43	20661.3	23337.7	R	237	2923	10267
200		0		A	238	2507	19972
201	2396.5	15298.5	17695	L	239	2206.6	21361.4
202	2682.33	25101.3	27783.7	Q	240	4314	23433.7
203	2960	16927.3	19887.3	T	241	2335	17823.3
204		0		A	243	1816.33	18106.3
205	2027.67	17401.3	19429	G	244	2127	21999.1
206	1905.8	18943	20848.8	K	245	2216.44	21201.1
207	3049.33	15585.7	18635	S	246	2783.67	27151.7
208	3136.33	18058	21194.3	D	247	2193.67	21358.8
209	2668.33	24261.7	26930	V	249	2551.4	21208.6
210	2819	22175.7	24994.7	M	250	2392.33	19709.7
211	3165.67	26847.7	30013.3	V	251	2708.67	21581.3
212	1510.33	10899.7	12410	V	252	2424.29	19214.9
213	2513	18740.3	21253.3	G	253	2783.67	28001
214	883.667	18454.7	19338.3	F	254	1991.5	20543.5
215	3695.67	-880	2815.67	D	255	6823.67	31441
216	2279.67	17827	20106.7	G	256	2177.43	17069
217	2814.67	23010	25824.7	T	257	3163	25639.3
218	974	16613	17587	P	258	2350.17	14405.3
219	2293.33	23666.3	25959.7	D	260	2178.67	20159
220	2850.33	18685.7	21536	G	261	1780	16173.2
221	2694.67	19722.7	22417.3	E	262	1906.4	6004.4
222	3046	25270.7	28316.7	K	263	2751	18130
223		0		A	264	3058.67	5725.67
224	2919.67	24375.3	27295	V	265	1916.57	17761.1
225	2338.71	19525.3	21864	N	266	1723.33	13652.3
226	2108.67	20504.7	22613.3	D	267	2127	11538.7
227	2822	25871.3	28693.3	G	268	3663.67	21733.7
228	2052.86	17014.7	19067.6	K	269	1552.4	17042.6
229	3721.33	20682.7	24404	L	270	3306.33	27990.7
230		0		A	271	2094.8	21503
231		0		A	272	2144.67	20957
232	3210	21511	24721	T
233	3166	7388.67	10554.7	I
234		0		A
235	2500.67	23135	25635.7	Q
236	3721.33	23039.7	26761	L
237	2923	7344	10267	P
238	2507	17465	19972	D
239	2206.6	19154.8	21361.4	Q
240	4314	19119.7	23433.7	I
241	2335	15488.3	17823.3	G
242		0		A
243	1816.33	16290	18106.3	K
244	2127	19872.1	21999.1	G
245	2216.44	18984.7	21201.1	V
246	2783.67	24368	27151.7	E
247	2193.67	19165.1	21358.8	T
248		0		A
249	2551.4	18657.2	21208.6	D
250	2392.33	17317.3	19709.7	K
251	2708.67	18872.7	21581.3	V
252	2424.29	16790.6	19214.9	L
253	2783.67	25217.3	28001	K
254	1991.5	18552	20543.5	G
255	6823.67	24617.3	31441	E
256	2177.43	14891.6	17069	K
257	3163	22476.3	25639.3	V
258	2350.17	12055.2	14405.3	Q
259		0		A
260	2178.67	17980.3	20159	K
261	1780	14393.2	16173.2	Y
262	1906.4	4098	6004.4	P
263	2751	15379	18130	V
264	3058.67	2667	5725.67	D
265	1916.57	15844.6	17761.1	L
266	1723.33	11929	13652.3	K
267	2127	9411.67	11538.7	L
268	3663.67	18070	21733.7	V
269	1552.4	15490.2	17042.6	V
270	3306.33	24684.3	27990.7	K
271	2094.8	19408.2	21503	Q
272	2144.67	18812.3	20957	L

## Sheet: Mutant GFP
position	AA	value t0	stdev t0	value induced	stdev induced	fold induction	total substitutions
1	K	3061.67	333.251	22231.3	214.377	7.26119	232
2	D	2384	131.981	21005.3	203.512	8.81096
3	T	2710.67	1083.14	24716	868.111	9.11805
4	I	1256	85	10741	3451	8.55175
5	A
6	L	2293	106.944	1494.67	34.4432	0.651839
7	V	2599.33	224.549	23254.3	616.145	8.94627
8	V	3015.67	344.024	21277.3	2125.89	7.0556
9	S	2055.33	1071.1	20643.7	1915.93	10.044
10	T	2604	629.159	1884	453.877	0.723502
11	L	2197.33	244.543	22195.3	1696.43	10.101
12	N	1112	174	16489	2895	14.8282
13	N	3924	1240.99	30026.7	2858.51	7.65206
14	P	3293.33	881.465	27113.7	5116.77	8.23289
15	F	4093	1002.83	24634.3	4472.83	6.01865
16	F	2112.25	229.642	14831	2048.43	7.02142
17	V	2490.67	1109.7	22769	1451.98	9.14173
18	S	2312.25	614.375	22673.5	2360.19	9.80582
19	L	2384.67	351.133	25098.7	1659.26	10.525
20	K	3374	306.54	21752.3	1933.29	6.44705
21	D	2781.67	61.2726	21288.7	434.201	7.65321
22	G	3048	230.226	21711	845.22	7.12303
23	A
24	Q	2529.33	154.998	20310.3	1083.1	8.02992
25	K	4035	484.282	20426.3	879.267	5.06229
26	E	3060.67	625.027	21846.3	3490.47	7.13777
27	A
28	D	2237.38	491.154	22464.8	3592.99	10.0407
29	K	2039	48.8774	1736	37.9868	0.851398
30	L	2383.17	233.856	21943.3	2551.51	9.20764
31	G	2537	342.934	5761	165.357	2.27079
32	Y	3487.67	1460.24	30393	3325.21	8.71442
33	N	2861.67	209.104	19910.7	894.563	6.95772
34	L	2207	228.895	4432	114.839	2.00816
35	V	3104	272.809	21245	1727.34	6.84439
36	V	4117.33	514.572	17269.7	303.681	4.19438
37	L	2702	102.24	21034	1185.01	7.7846
38	D	2603.67	777.191	27191.7	6384.12	10.4436
39	S	3228.67	1183.07	30406.7	6332.87	9.41772
40	Q	2723	721.357	28606	3415.16	10.5053
41	N	2823	408.64	2458.67	83.6919	0.870941
42	N	1919	52.9434	15074.3	409.771	7.85531
43	P	2402.67	208.231	20470.7	1495.73	8.51998
44	A
45	K	2409.33	803.773	19060.7	5213.99	7.91118
46	E	2091.25	380.747	23388.2	2626.02	11.1839
47	L	2758.67	921.186	25819	2552.29	9.35923
48	A
49	N	2696.33	902.348	25031.3	1770.56	9.28347
50	V	2493	250.932	20774	2593.5	8.33293
51	Q	1714.33	380.857	21965	2572.79	12.8126
52	D	3535.67	148.17	25654	447.702	7.25577
53	L	2065.83	484.238	20612	4991.67	9.97757
54	T	1948	335.04	21818.7	1535.53	11.2005
55	V	3435	39	23321	644	6.79
56	R	2603.67	640.344	31666	2683.24	12.1621
57	G	2956	115	16731	4893	5.66
58	T	3009.67	836.071	27259.3	5306.99	9.05726
59	K	3214	75.1798	21874.3	321.708	6.80595
60	I	2305.33	214.817	18531.3	429.679	8.03846
61	L	4311.67	1137.68	29259.7	3675.02	6.78616
62	L	1754.75	213.829	15145	4695.33	8.63086
63	I	4945.33	133.717	20414	660.151	4.12793
64	N	3966.67	92.0887	25348	612.061	6.39025
65	P	2022	407.118	22433.8	3107.11	11.0948
66	T	3031	315.005	24236.7	224.144	7.99626
67	D	2245.33	35.7258	17514	341.931	7.80018
68	S	2509	18	22420	135	8.935
69	D	2771.33	79.1096	21665.3	224.571	7.81766
70	A
71	V	3508.33	283.419	24587	1936.9	7.00817
72	G	3547.33	659.42	23611.3	3727.89	6.65608
73	N	1345	104	15620	4754	11.6134
74	A
75	V	3694	101	17607	202	4.766
76	K	2854	1142.27	25599.7	1422.23	8.96975
77	M	2560.8	706.618	23000.6	2606.3	8.9818
78	A
79	N	3478	1194.74	28835	4173.55	8.29068
80	Q	5324.33	202.816	32831	1548.97	6.16622
81	A
82	N	2466	1445.75	27402.3	3932.97	11.1121
83	I	2746	1691.64	19952	4871.32	7.26584
84	P	1265	126	21757	4834	17.2
85	V	3782	416.568	23977.7	2216.21	6.33994
86	I	2245.67	260.208	7872.67	2393.05	3.50571
87	T	3283.67	374.562	19837	3876.76	6.04111
88	L	1123	55	1103	28	0.982191
89	D	2416	503.346	1931.67	295.382	0.799531
90	R	2752.67	147.886	20034.3	2230.11	7.27815
91	Q	1992.75	363.578	20334.2	3538.61	10.2041
92	A
93	T	2219.2	377.139	20724.6	2849.28	9.33877
94	K	3301.67	240.13	28788.7	3047.28	8.71943
95	G	3288.67	111.509	25193	4920.27	7.66055
96	E	3230.67	80.6246	25325	4803.68	7.83894
97	V	1202	68	10114	659	8.41431
98	V	2188.33	101.195	19602	2049.69	8.9575
99	S	3500	85.4576	25629.3	960.261	7.32267
100	H	1227	111	12804	739	10.4352
101	I	2542	1678.55	24670	3488.21	9.70496
102	A
103	S	7166.67	167.097	33101	1962.88	4.61874
104	D	1235	34	4068	596	3.29393
105	N	8344.33	170.899	35539	219.151	4.25906
106	V	1107	262	1761	262	1.59079
107	L	2790.33	770.154	25212.7	4822.35	9.03572
108	G	1063	82	22990	2566	21.6275
109	G	1213	137	8973	3867	9.03572
110	K	1755.33	60.4842	17194	1137.84	9.79529
111	I	1963.33	170.342	8727.67	590.289	4.44533
112	A
113	G	1863.67	103.355	18153.7	1285.65	9.74083
114	D	2954.33	119.236	22892.7	3668.31	7.74884
115	Y	1636.33	124.468	18151.7	1349.91	11.0929
116	I	2404.67	140.319	19231.7	1687.01	7.99764
117	A
118	K	823	145	12471	2116	15.1531
119	K	2509	359.772	20615.7	2063.8	8.21669
120	A
121	G	2146.33	362.715	22488.7	4842.1	10.4777
122	E	2329	69.3109	20690	896.321	8.88364
123	G	1107	47	8209	1746	7.41554
124	A
125	K	2357.33	58.1578	19466.3	366.069	8.25778
126	V	2361.67	123.779	19129.7	5047.6	8.10007
127	I	2270.67	158.368	20991	1250.05	9.24442
128	E	2623.33	509.068	22645.3	1420.24	8.63227
129	L	2047.2	721.712	16796	4643.33	8.20438
130	Q	1796.67	41.8848	18770.3	1338.88	10.4473
131	G	1320	53	11896	2451	9.01212
132	I	5740.67	731.049	24383	145.255	4.24742
133	A
134	G	2558.33	98.845	17548.7	373.09	6.85941
135	T	#N/A	#N/A	#N/A	#N/A	#N/A
136	S	#N/A	#N/A	#N/A	#N/A	#N/A
137	A
138	A
139	R	3239.67	370.168	22242.7	3091.89	6.86573
140	E	3506.67	855.365	28611	4794.73	8.15903
141	R	2123	493.622	7005.5	1473.68	3.29981
142	G	2369.33	434.629	19431	835.758	8.20104
143	E	3591.33	291.212	27136	1561.1	7.55597
144	G	2377.67	88.5457	8926.33	348.038	3.75424
145	F	#N/A	#N/A	#N/A	#N/A	#N/A
146	Q	1909	183.229	18504.7	2156.41	9.69338
147	Q	2534	120.449	20323	557.35	8.02013
148	A
149	V	2857.67	620.801	23639	2459.92	8.27213
150	A
151	A
152	H	2511.67	744.229	25971.7	2921.64	10.3404
153	K	3050.67	340.237	30101.7	5309.7	9.86724
154	F	4460.33	101.54	23687.7	339.898	5.31074
155	N	2451.67	459.115	26547.7	3276.55	10.8284
156	V	2326	1303.06	25790	3358.62	11.0877
157	L	2211	230.723	21304	439.492	9.63546
158	A
159	S	1060	117	13375	5266	12.6179
160	Q	2968.33	279.573	22997.3	1533.57	7.74756
161	P	1174	27	26514	343	22.5843
162	A
163	D	2245.67	835.246	25046.7	240.575	11.1533
164	F	2121	45.5741	15589	1162.1	7.34983
165	D	2204	597.325	21781.3	3848.97	9.88264
166	R	3643.67	132.478	20046.3	1336	5.50169
167	I	2506.33	1511.73	24677.7	4055.34	9.84612
168	K	2499.67	247.771	20519	1933.52	8.20869
169	G	2144.8	647.315	18223.6	5314.6	8.49664
170	L	3007.67	637.91	17659.3	2962.45	5.87144
171	N	1029	62	16310	3789	15.8503
172	V	2942	661.505	24545.7	2501.19	8.34319
173	M	2743.33	1267.63	25642	2888.36	9.34702
174	Q	2760.25	203.264	21156.2	5496.73	7.66461
175	N	1834.83	292.086	21965.5	2881.18	11.9714
176	L	2308.5	443.553	21314.8	2240.89	9.23316
177	L	2063	53.8609	19424.3	3332.2	9.41558
178	T	1219	135	19352	5840	15.8753
179	A
180	H	1131	63	15235	3511	13.4704
181	P	3149.67	188.437	24776.3	848.388	7.86634
182	D	1039	42	21766	1498	20.949
183	V	1079	54	16496	475	15.2882
184	Q	3568.67	692.445	30430	7781.29	8.52699
185	A
186	V	992	133	940	119	0.947581
187	F	2656.67	976.601	27186	2690.33	10.2331
188	A
189	Q	1782.33	542.963	23513	2735.85	13.1923
190	N	2396	38.6264	2178.67	92.0887	0.909293
191	D	3546	588.309	19724.3	5755.6	5.56242
192	E	2772.67	562.491	25861.7	3853.57	9.32736
193	M	3594.33	162.396	21125.3	1810.13	5.8774
194	A
195	L	1005	37	1594	51	1.58607
196	G	990	155	950	103	0.959596
197	A
198	L	2424.33	115.626	20338	1227.18	8.38911
199	R	2676.43	528.698	23337.7	2735.97	8.71972
200	A
201	L	2396.5	688.916	17695	6628.29	7.38368
202	Q	2682.33	964.337	27783.7	4949.44	10.358
203	T	2960	326.777	19887.3	1923.34	6.71869
204	A
205	G	2027.67	63.2166	19429	778.512	9.58195
206	K	1905.8	472.035	20848.8	3751.92	10.9397
207	S	3049.33	319.581	18635	1681.15	6.11117
208	D	3136.33	550.484	21194.3	2982.27	6.75768
209	V	2668.33	767.656	26930	4076.57	10.0924
210	M	2819	941.269	24994.7	4603.14	8.8665
211	V	3165.67	295.576	30013.3	6901.73	9.48089
212	V	1510	517	12410	8361	8.21854
213	G	2513	84	21253.3	149.018	8.45736
214	F	884	19	19338	1617	21.8756
215	D	3695.67	40.2782	2815.67	25.3837	0.761883
216	G	2279.67	636.249	20106.7	1699.52	8.82
217	T	2814.67	898.397	25824.7	3170.67	9.17504
218	P	970	126	17587	3085	18.1309
219	D	2293.33	715.216	25959.7	2794.6	11.3196
220	G	2850.33	264.3	21536	1918.87	7.55561
221	E	2694.67	68.1347	22417.3	517.433	8.31915
222	K	3046	890.687	28316.7	4710.43	9.29634
223	A
224	V	2919.67	572.355	27295	5232.7	9.34867
225	N	2338.71	491.855	21864	3335.92	9.34873
226	D	2108.67	422.369	22613.3	4354.43	10.724
227	G	2822	878.859	28693.3	4812.71	10.1677
228	K	2052.86	591.145	19067.6	5412.04	9.28831
229	L	3721.33	497.097	24404	4449.57	6.55786
230	A
231	A
232	T	3210	723.251	24721	4994.53	7.70125
233	I	3166	216.793	10554.7	2855.93	3.33375
234	A
235	Q	2500.67	1050.07	25635.7	4400.31	10.2515
236	L	3721.33	1308.12	26761	4738.35	7.19124
237	P	2923	243.982	10267	2975.85	3.51249
238	D	2507	111.53	19972	3573.62	7.96649
239	Q	2206.6	202.611	21361.4	2185.65	9.68069
240	I	4314	394.6	23433.7	3754.27	5.432
241	G	2335	119.779	17823.3	699.071	7.63312
242	A
243	K	1816.33	159.438	18106.3	1821.21	9.96862
244	G	2127	486.185	21999.1	3180.53	10.3428
245	V	2216.44	564.202	21201.1	3555.66	9.56537
246	E	2783.67	900.695	27151.7	4718.43	9.75392
247	T	2193.67	435.288	21358.8	4513.67	9.73656
248	A
249	D	2551.4	378.823	21208.6	5034.1	8.31253
250	K	2392.33	116.07	19709.7	11502.9	8.23868
251	V	2708.67	155.004	21581.3	461.554	7.96751
252	L	2424.29	428.361	19214.9	7265.08	7.92599
253	K	2783.67	862.521	28001	5454.38	10.059
254	G	1991.5	781.447	20543.5	4557.1	10.3156
255	E	6823.67	324.224	31441	595.183	4.60764
256	K	2177.43	462.019	17069	5699.85	7.83906
257	V	3163	504.423	25639.3	2975.77	8.10602
258	Q	2350.17	572.657	14405.3	2946.22	6.12949
259	A
260	K	2178.67	138.645	20159	5001.47	9.25291
261	Y	1780	547.221	16173.2	2130.12	9.0861
262	P	1906.4	418.053	6004.4	1649.33	3.1496
263	V	2751	776.83	18130	1299.76	6.59033
264	D	3058.67	161.296	5725.67	455.641	1.87195
265	L	1916.57	332.489	17761.1	2364.01	9.26714
266	K	1723.33	100.431	13652.3	868.229	7.92205
267	L	2127	92.19	11538.7	1943.29	5.42486
268	V	3663.67	690.247	21733.7	3066.49	5.93222
269	V	1552.4	384.337	17042.6	2272.55	10.9782
270	K	3306.33	608.817	27990.7	4882.08	8.46577
271	Q	2094.8	690.915	21503	4598.19	10.2649
272	L	2144.67	27.3008	20957	652.219	9.77168
wild-type	-	2840	624	24839	1721	8.74613
empty plasmid	#N/A	2842	1403	2971	690	1.04539

## Sheet: RbsB_Ala_positions
RbsB position	Ala residues
5	A
23	A
27	A
44	A
48	A
70	A
74	A
78	A
81	A
92	A
102	A
112	A
117	A
120	A
124	A
133	A
137	A
138	A
148	A
150	A
151	A
158	A
162	A
179	A
185	A
188	A
194	A
197	A
200	A
204	A
223	A
230	A
231	A
234	A
242	A
248	A
259	A

## Sheet: RbsB_no_muts
No_mut_RbsB pos	Amino acid
135	T
136	S
145	F

## Sheet: background<2SD
position	AA	value t0 sam	stdev t0 sam	value induced sam	stdev induced sam	fold induction
12	N	1112	174	16489	2895	14.8282		percentage
88	L	1123	55	1103	28	0.982191		0.0765957
97	V	1202	68	10114	659	8.41431
106	V	1107	262	1761	262	1.59079
108	G	1063	82	22990	2566	21.6275
118	K	823	145	12471	2116	15.1531
123	G	1107	47	8209	1746	7.41554
159	S	1060	117	13375	5266	12.6179
161	P	1174	27	26514	343	22.5843
171	N	1029	62	16310	3789	15.8503
180	H	1131	63	15235	3511	13.4704
182	D	1039	42	21766	1498	20.949
183	V	1079	54	16496	475	15.2882
186	V	992	133	940	119	0.947581
187	F	2656.67	976.601	27186	2690.33	10.2331
195	L	1005	37	1594	51	1.58607
196	G	990	155	950	103	0.959596
214	F	884	19	19338	1617	21.8756
218	P	970	126	17587	3085	18.1309

## Sheet: induction<2SD
position	AA	value t0 sam	stdev t0 sam	value induced sam	stdev induced sam	fold induction	counts
6	L	2293	106.944	1494.67	34.4432	0.651839		23
10	T	2604	629.159	1884	453.877	0.723502		percentage
215	D	3695.67	40.2782	2815.67	25.3837	0.761883		0.102128
89	D	2416	503.346	1931.67	295.382	0.799531
29	K	2039	48.8774	1736	37.9868	0.851398
41	N	2823	408.64	2458.67	83.6919	0.870941
190	N	2396	38.6264	2178.67	92.0887	0.909293
186	V	992.333	133	940	119	0.947581
196	G	990	155	950	103	0.959596
88	L	1122.67	55	1103	28	0.982191
195	L	1005.33	37	1594	51	1.58607
106	V	1106.67	262	1761.33	262	1.59079
264	D	3058.67	161.296	5725.67	455.641	1.87195
34	L	2207	228.895	4432	114.839	2.00816
31	G	2537	342.934	5761	165.357	2.27079
262	P	1906.4	418.053	6004.4	1649.33	3.1496
104	D	1235	34	4068.33	596	3.29393
141	R	2123	493.622	7005.5	1473.68	3.29981
86	I	2245.67	260.208	7872.67	2393.05	3.50571
144	G	2377.67	88.5457	8926.33	348.038	3.75424
111	I	1963.33	170.342	8727.67	590.289	4.44533
123	G	1107	47	8209.33	1746	7.41554
109	G	1213	137	8973	3867	9.03572

## Sheet: Per_fold_induction
position	AA	value t0 sam	stdev t0 sam	value induced sam	stdev induced sam	fold induction
6	L	2293	106.944	1494.67	34.4432	0.651839
10	T	2604	629.159	1884	453.877	0.723502
215	D	3695.67	40.2782	2815.67	25.3837	0.761883
89	D	2416	503.346	1931.67	295.382	0.799531
29	K	2039	48.8774	1736	37.9868	0.851398
41	N	2823	408.64	2458.67	83.6919	0.870941
190	N	2396	38.6264	2178.67	92.0887	0.909293
186	V	992	133	940	119	0.947581
196	G	990	155	950	103	0.959596
88	L	1123	55	1103	28	0.982191
195	L	1005	37	1594	51	1.58607
106	V	1107	262	1761	262	1.59079
264	D	3058.67	161.296	5725.67	455.641	1.87195
34	L	2207	228.895	4432	114.839	2.00816
31	G	2537	342.934	5761	165.357	2.27079
262	P	1906.4	418.053	6004.4	1649.33	3.1496
104	D	1235	34	4068	596	3.29393
141	R	2123	493.622	7005.5	1473.68	3.29981
233	I	3166	216.793	10554.7	2855.93	3.33375
86	I	2245.67	260.208	7872.67	2393.05	3.50571
237	P	2923	243.982	10267	2975.85	3.51249
144	G	2377.67	88.5457	8926.33	348.038	3.75424
63	I	4945.33	133.717	20414	660.151	4.12793
36	V	4117.33	514.572	17269.7	303.681	4.19438
132	I	5740.67	731.049	24383	145.255	4.24742
105	N	8344.33	170.899	35539	219.151	4.25906
111	I	1963.33	170.342	8727.67	590.289	4.44533
255	E	6823.67	324.224	31441	595.183	4.60764
103	S	7166.67	167.097	33101	1962.88	4.61874
75	V	3694	101	17607	202	4.766
25	K	4035	484.282	20426.3	879.267	5.06229
154	F	4460.33	101.54	23687.7	339.898	5.31074
267	L	2127	92.19	11538.7	1943.29	5.42486
240	I	4314	394.6	23433.7	3754.27	5.432
166	R	3643.67	132.478	20046.3	1336	5.50169
191	D	3546	588.309	19724.3	5755.6	5.56242
57	G	2956	115	16731	4893	5.66
170	L	3007.67	637.91	17659.3	2962.45	5.87144
193	M	3594.33	162.396	21125.3	1810.13	5.8774
268	V	3663.67	690.247	21733.7	3066.49	5.93222
15	F	4093	1002.83	24634.3	4472.83	6.01865
87	T	3283.67	374.562	19837	3876.76	6.04111
207	S	3049.33	319.581	18635	1681.15	6.11117
258	Q	2350.17	572.657	14405.3	2946.22	6.12949
80	Q	5324.33	202.816	32831	1548.97	6.16622
85	V	3782	416.568	23977.7	2216.21	6.33994
64	N	3966.67	92.0887	25348	612.061	6.39025
20	K	3374	306.54	21752.3	1933.29	6.44705
229	L	3721.33	497.097	24404	4449.57	6.55786
263	V	2751	776.83	18130	1299.76	6.59033
72	G	3547.33	659.42	23611.3	3727.89	6.65608
203	T	2960	326.777	19887.3	1923.34	6.71869
208	D	3136.33	550.484	21194.3	2982.27	6.75768
61	L	4311.67	1137.68	29259.7	3675.02	6.78616
55	V	3435	39	23321	644	6.79
59	K	3214	75.1798	21874.3	321.708	6.80595
35	V	3104	272.809	21245	1727.34	6.84439
134	G	2558.33	98.845	17548.7	373.09	6.85941
139	R	3239.67	370.168	22242.7	3091.89	6.86573
33	N	2861.67	209.104	19910.7	894.563	6.95772
71	V	3508.33	283.419	24587	1936.9	7.00817
16	F	2112.25	229.642	14831	2048.43	7.02142
8	V	3015.67	344.024	21277.3	2125.89	7.0556
22	G	3048	230.226	21711	845.22	7.12303
26	E	3060.67	625.027	21846.3	3490.47	7.13777
236	L	3721.33	1308.12	26761	4738.35	7.19124
52	D	3535.67	148.17	25654	447.702	7.25577
1	K	3061.67	333.251	22231.3	214.377	7.26119
83	I	2746	1691.64	19952	4871.32	7.26584
90	R	2752.67	147.886	20034.3	2230.11	7.27815
99	S	3500	85.4576	25629.3	960.261	7.32267
164	F	2121	45.5741	15589	1162.1	7.34983
201	L	2396.5	688.916	17695	6628.29	7.38368
123	G	1107	47	8209	1746	7.41554
220	G	2850.33	264.3	21536	1918.87	7.55561
143	E	3591.33	291.212	27136	1561.1	7.55597
241	G	2335	119.779	17823.3	699.071	7.63312
13	N	3924	1240.99	30026.7	2858.51	7.65206
21	D	2781.67	61.2726	21288.7	434.201	7.65321
95	G	3288.67	111.509	25193	4920.27	7.66055
174	Q	2760.25	203.264	21156.2	5496.73	7.66461
232	T	3210	723.251	24721	4994.53	7.70125
160	Q	2968.33	279.573	22997.3	1533.57	7.74756
114	D	2954.33	119.236	22892.7	3668.31	7.74884
37	L	2702	102.24	21034	1185.01	7.7846
67	D	2245.33	35.7258	17514	341.931	7.80018
69	D	2771.33	79.1096	21665.3	224.571	7.81766
96	E	3230.67	80.6246	25325	4803.68	7.83894
256	K	2177.43	462.019	17069	5699.85	7.83906
42	N	1919	52.9434	15074.3	409.771	7.85531
181	P	3149.67	188.437	24776.3	848.388	7.86634
45	K	2409.33	803.773	19060.7	5213.99	7.91118
266	K	1723.33	100.431	13652.3	868.229	7.92205
252	L	2424.29	428.361	19214.9	7265.08	7.92599
238	D	2507	111.53	19972	3573.62	7.96649
251	V	2708.67	155.004	21581.3	461.554	7.96751
66	T	3031	315.005	24236.7	224.144	7.99626
116	I	2404.67	140.319	19231.7	1687.01	7.99764
147	Q	2534	120.449	20323	557.35	8.02013
24	Q	2529.33	154.998	20310.3	1083.1	8.02992
60	I	2305.33	214.817	18531.3	429.679	8.03846
126	V	2361.67	123.779	19129.7	5047.6	8.10007
257	V	3163	504.423	25639.3	2975.77	8.10602
140	E	3506.67	855.365	28611	4794.73	8.15903
142	G	2369.33	434.629	19431	835.758	8.20104
129	L	2047.2	721.712	16796	4643.33	8.20438
168	K	2499.67	247.771	20519	1933.52	8.20869
119	K	2509	359.772	20615.7	2063.8	8.21669
212	V	1510	517	12410	8361	8.21854
14	P	3293.33	881.465	27113.7	5116.77	8.23289
250	K	2392.33	116.07	19709.7	11502.9	8.23868
125	K	2357.33	58.1578	19466.3	366.069	8.25778
149	V	2857.67	620.801	23639	2459.92	8.27213
79	N	3478	1194.74	28835	4173.55	8.29068
249	D	2551.4	378.823	21208.6	5034.1	8.31253
221	E	2694.67	68.1347	22417.3	517.433	8.31915
50	V	2493	250.932	20774	2593.5	8.33293
172	V	2942	661.505	24545.7	2501.19	8.34319
198	L	2424.33	115.626	20338	1227.18	8.38911
97	V	1202	68	10114	659	8.41431
213	G	2513	84	21253.3	149.018	8.45736
270	K	3306.33	608.817	27990.7	4882.08	8.46577
169	G	2144.8	647.315	18223.6	5314.6	8.49664
43	P	2402.67	208.231	20470.7	1495.73	8.51998
184	Q	3568.67	692.445	30430	7781.29	8.52699
4	I	1256	85	10741	3451	8.55175
62	L	1754.75	213.829	15145	4695.33	8.63086
128	E	2623.33	509.068	22645.3	1420.24	8.63227
32	Y	3487.67	1460.24	30393	3325.21	8.71442
94	K	3301.67	240.13	28788.7	3047.28	8.71943
199	R	2676.43	528.698	23337.7	2735.97	8.71972
2	D	2384	131.981	21005.3	203.512	8.81096
216	G	2279.67	636.249	20106.7	1699.52	8.82
210	M	2819	941.269	24994.7	4603.14	8.8665
122	E	2329	69.3109	20690	896.321	8.88364
68	S	2509	18	22420	135	8.935
7	V	2599.33	224.549	23254.3	616.145	8.94627
98	V	2188.33	101.195	19602	2049.69	8.9575
76	K	2854	1142.27	25599.7	1422.23	8.96975
77	M	2560.8	706.618	23000.6	2606.3	8.9818
131	G	1320	53	11896	2451	9.01212
107	L	2790.33	770.154	25212.7	4822.35	9.03572
109	G	1213	137	8973	3867	9.03572
58	T	3009.67	836.071	27259.3	5306.99	9.05726
261	Y	1780	547.221	16173.2	2130.12	9.0861
3	T	2710.67	1083.14	24716	868.111	9.11805
17	V	2490.67	1109.7	22769	1451.98	9.14173
217	T	2814.67	898.397	25824.7	3170.67	9.17504
30	L	2383.17	233.856	21943.3	2551.51	9.20764
176	L	2308.5	443.553	21314.8	2240.89	9.23316
127	I	2270.67	158.368	20991	1250.05	9.24442
260	K	2178.67	138.645	20159	5001.47	9.25291
265	L	1916.57	332.489	17761.1	2364.01	9.26714
49	N	2696.33	902.348	25031.3	1770.56	9.28347
228	K	2052.86	591.145	19067.6	5412.04	9.28831
222	K	3046	890.687	28316.7	4710.43	9.29634
192	E	2772.67	562.491	25861.7	3853.57	9.32736
93	T	2219.2	377.139	20724.6	2849.28	9.33877
173	M	2743.33	1267.63	25642	2888.36	9.34702
224	V	2919.67	572.355	27295	5232.7	9.34867
225	N	2338.71	491.855	21864	3335.92	9.34873
47	L	2758.67	921.186	25819	2552.29	9.35923
177	L	2063	53.8609	19424.3	3332.2	9.41558
39	S	3228.67	1183.07	30406.7	6332.87	9.41772
211	V	3165.67	295.576	30013.3	6901.73	9.48089
245	V	2216.44	564.202	21201.1	3555.66	9.56537
205	G	2027.67	63.2166	19429	778.512	9.58195
157	L	2211	230.723	21304	439.492	9.63546
239	Q	2206.6	202.611	21361.4	2185.65	9.68069
146	Q	1909	183.229	18504.7	2156.41	9.69338
101	I	2542	1678.55	24670	3488.21	9.70496
247	T	2193.67	435.288	21358.8	4513.67	9.73656
113	G	1863.67	103.355	18153.7	1285.65	9.74083
246	E	2783.67	900.695	27151.7	4718.43	9.75392
272	L	2144.67	27.3008	20957	652.219	9.77168
110	K	1755.33	60.4842	17194	1137.84	9.79529
18	S	2312.25	614.375	22673.5	2360.19	9.80582
167	I	2506.33	1511.73	24677.7	4055.34	9.84612
153	K	3050.67	340.237	30101.7	5309.7	9.86724
165	D	2204	597.325	21781.3	3848.97	9.88264
243	K	1816.33	159.438	18106.3	1821.21	9.96862
53	L	2065.83	484.238	20612	4991.67	9.97757
28	D	2237.38	491.154	22464.8	3592.99	10.0407
9	S	2055.33	1071.1	20643.7	1915.93	10.044
253	K	2783.67	862.521	28001	5454.38	10.059
209	V	2668.33	767.656	26930	4076.57	10.0924
11	L	2197.33	244.543	22195.3	1696.43	10.101
227	G	2822	878.859	28693.3	4812.71	10.1677
91	Q	1992.75	363.578	20334.2	3538.61	10.2041
187	F	2656.67	976.601	27186	2690.33	10.2331
235	Q	2500.67	1050.07	25635.7	4400.31	10.2515
271	Q	2094.8	690.915	21503	4598.19	10.2649
254	G	1991.5	781.447	20543.5	4557.1	10.3156
152	H	2511.67	744.229	25971.7	2921.64	10.3404
244	G	2127	486.185	21999.1	3180.53	10.3428
202	Q	2682.33	964.337	27783.7	4949.44	10.358
100	H	1227	111	12804	739	10.4352
38	D	2603.67	777.191	27191.7	6384.12	10.4436
130	Q	1796.67	41.8848	18770.3	1338.88	10.4473
121	G	2146.33	362.715	22488.7	4842.1	10.4777
40	Q	2723	721.357	28606	3415.16	10.5053
19	L	2384.67	351.133	25098.7	1659.26	10.525
226	D	2108.67	422.369	22613.3	4354.43	10.724
155	N	2451.67	459.115	26547.7	3276.55	10.8284
206	K	1905.8	472.035	20848.8	3751.92	10.9397
269	V	1552.4	384.337	17042.6	2272.55	10.9782
156	V	2326	1303.06	25790	3358.62	11.0877
115	Y	1636.33	124.468	18151.7	1349.91	11.0929
65	P	2022	407.118	22433.8	3107.11	11.0948
82	N	2466	1445.75	27402.3	3932.97	11.1121
163	D	2245.67	835.246	25046.7	240.575	11.1533
46	E	2091.25	380.747	23388.2	2626.02	11.1839
54	T	1948	335.04	21818.7	1535.53	11.2005
219	D	2293.33	715.216	25959.7	2794.6	11.3196
73	N	1345	104	15620	4754	11.6134
175	N	1834.83	292.086	21965.5	2881.18	11.9714
56	R	2603.67	640.344	31666	2683.24	12.1621
159	S	1060	117	13375	5266	12.6179
51	Q	1714.33	380.857	21965	2572.79	12.8126
189	Q	1782.33	542.963	23513	2735.85	13.1923
180	H	1131	63	15235	3511	13.4704
12	N	1112	174	16489	2895	14.8282
118	K	823	145	12471	2116	15.1531
183	V	1079	54	16496	475	15.2882
171	N	1029	62	16310	3789	15.8503
178	T	1219	135	19352	5840	15.8753
84	P	1265	126	21757	4834	17.2
218	P	970	126	17587	3085	18.1309
182	D	1039	42	21766	1498	20.949
108	G	1063	82	22990	2566	21.6275
214	F	884	19	19338	1617	21.8756
161	P	1174	27	26514	343	22.5843

## Sheet: per_background_Hi>Lo
position	AA	value t0 sam	stdev t0 sam	value induced sam	stdev induced sam	fold induction
105	N	8344.33	170.899	35539	219.151	4.25906		reported in Table 3 as constitutives
103	S	7166.67	167.097	33101	1962.88	4.61874
255	E	6823.67	324.224	31441	595.183	4.60764
132	I	5740.67	731.049	24383	145.255	4.24742
80	Q	5324.33	202.816	32831	1548.97	6.16622
63	I	4945.33	133.717	20414	660.151	4.12793
154	F	4460.33	101.54	23687.7	339.898	5.31074
240	I	4314	394.6	23433.7	3754.27	5.432
61	L	4311.67	1137.68	29259.7	3675.02	6.78616
36	V	4117.33	514.572	17269.7	303.681	4.19438
15	F	4093	1002.83	24634.3	4472.83	6.01865
25	K	4035	484.282	20426.3	879.267	5.06229
64	N	3966.67	92.0887	25348	612.061	6.39025
13	N	3924	1240.99	30026.7	2858.51	7.65206
85	V	3782	416.568	23977.7	2216.21	6.33994
229	L	3721.33	497.097	24404	4449.57	6.55786
236	L	3721.33	1308.12	26761	4738.35	7.19124
215	D	3695.67	40.2782	2815.67	25.3837	0.761883
75	V	3694	101	17607	202	4.766
268	V	3663.67	690.247	21733.7	3066.49	5.93222
166	R	3643.67	132.478	20046.3	1336	5.50169
193	M	3594.33	162.396	21125.3	1810.13	5.8774
143	E	3591.33	291.212	27136	1561.1	7.55597
184	Q	3568.67	692.445	30430	7781.29	8.52699
72	G	3547.33	659.42	23611.3	3727.89	6.65608
191	D	3546	588.309	19724.3	5755.6	5.56242
52	D	3535.67	148.17	25654	447.702	7.25577
71	V	3508.33	283.419	24587	1936.9	7.00817
140	E	3506.67	855.365	28611	4794.73	8.15903
99	S	3500	85.4576	25629.3	960.261	7.32267
32	Y	3487.67	1460.24	30393	3325.21	8.71442
79	N	3478	1194.74	28835	4173.55	8.29068
55	V	3435	39	23321	644	6.79
20	K	3374	306.54	21752.3	1933.29	6.44705
270	K	3306.33	608.817	27990.7	4882.08	8.46577
94	K	3301.67	240.13	28788.7	3047.28	8.71943
14	P	3293.33	881.465	27113.7	5116.77	8.23289
95	G	3288.67	111.509	25193	4920.27	7.66055
87	T	3283.67	374.562	19837	3876.76	6.04111
139	R	3239.67	370.168	22242.7	3091.89	6.86573
96	E	3230.67	80.6246	25325	4803.68	7.83894
39	S	3228.67	1183.07	30406.7	6332.87	9.41772
59	K	3214	75.1798	21874.3	321.708	6.80595
232	T	3210	723.251	24721	4994.53	7.70125
233	I	3166	216.793	10554.7	2855.93	3.33375
211	V	3165.67	295.576	30013.3	6901.73	9.48089
257	V	3163	504.423	25639.3	2975.77	8.10602
181	P	3149.67	188.437	24776.3	848.388	7.86634
208	D	3136.33	550.484	21194.3	2982.27	6.75768
35	V	3104	272.809	21245	1727.34	6.84439
1	K	3061.67	333.251	22231.3	214.377	7.26119
26	E	3060.67	625.027	21846.3	3490.47	7.13777
264	D	3058.67	161.296	5725.67	455.641	1.87195
153	K	3050.67	340.237	30101.7	5309.7	9.86724
207	S	3049.33	319.581	18635	1681.15	6.11117
22	G	3048	230.226	21711	845.22	7.12303
222	K	3046	890.687	28316.7	4710.43	9.29634
66	T	3031	315.005	24236.7	224.144	7.99626
8	V	3015.67	344.024	21277.3	2125.89	7.0556
58	T	3009.67	836.071	27259.3	5306.99	9.05726
170	L	3007.67	637.91	17659.3	2962.45	5.87144
160	Q	2968.33	279.573	22997.3	1533.57	7.74756
203	T	2960	326.777	19887.3	1923.34	6.71869
57	G	2956	115	16731	4893	5.66
114	D	2954.33	119.236	22892.7	3668.31	7.74884
172	V	2942	661.505	24545.7	2501.19	8.34319
237	P	2923	243.982	10267	2975.85	3.51249
224	V	2919.67	572.355	27295	5232.7	9.34867
33	N	2861.67	209.104	19910.7	894.563	6.95772
149	V	2857.67	620.801	23639	2459.92	8.27213
76	K	2854	1142.27	25599.7	1422.23	8.96975
220	G	2850.33	264.3	21536	1918.87	7.55561
41	N	2823	408.64	2458.67	83.6919	0.870941
227	G	2822	878.859	28693.3	4812.71	10.1677
210	M	2819	941.269	24994.7	4603.14	8.8665
217	T	2814.67	898.397	25824.7	3170.67	9.17504
107	L	2790.33	770.154	25212.7	4822.35	9.03572
246	E	2783.67	900.695	27151.7	4718.43	9.75392
253	K	2783.67	862.521	28001	5454.38	10.059
21	D	2781.67	61.2726	21288.7	434.201	7.65321
192	E	2772.67	562.491	25861.7	3853.57	9.32736
69	D	2771.33	79.1096	21665.3	224.571	7.81766
174	Q	2760.25	203.264	21156.2	5496.73	7.66461
47	L	2758.67	921.186	25819	2552.29	9.35923
90	R	2752.67	147.886	20034.3	2230.11	7.27815
263	V	2751	776.83	18130	1299.76	6.59033
83	I	2746	1691.64	19952	4871.32	7.26584
173	M	2743.33	1267.63	25642	2888.36	9.34702
40	Q	2723	721.357	28606	3415.16	10.5053
3	T	2710.67	1083.14	24716	868.111	9.11805
251	V	2708.67	155.004	21581.3	461.554	7.96751
37	L	2702	102.24	21034	1185.01	7.7846
49	N	2696.33	902.348	25031.3	1770.56	9.28347
221	E	2694.67	68.1347	22417.3	517.433	8.31915
202	Q	2682.33	964.337	27783.7	4949.44	10.358
199	R	2676.43	528.698	23337.7	2735.97	8.71972
209	V	2668.33	767.656	26930	4076.57	10.0924
187	F	2656.67	976.601	27186	2690.33	10.2331
128	E	2623.33	509.068	22645.3	1420.24	8.63227
10	T	2604	629.159	1884	453.877	0.723502
38	D	2603.67	777.191	27191.7	6384.12	10.4436
56	R	2603.67	640.344	31666	2683.24	12.1621
7	V	2599.33	224.549	23254.3	616.145	8.94627
77	M	2560.8	706.618	23000.6	2606.3	8.9818
134	G	2558.33	98.845	17548.7	373.09	6.85941
249	D	2551.4	378.823	21208.6	5034.1	8.31253
101	I	2542	1678.55	24670	3488.21	9.70496
31	G	2537	342.934	5761	165.357	2.27079
147	Q	2534	120.449	20323	557.35	8.02013
24	Q	2529.33	154.998	20310.3	1083.1	8.02992
213	G	2513	84	21253.3	149.018	8.45736
152	H	2511.67	744.229	25971.7	2921.64	10.3404
68	S	2509	18	22420	135	8.935
119	K	2509	359.772	20615.7	2063.8	8.21669
238	D	2507	111.53	19972	3573.62	7.96649
167	I	2506.33	1511.73	24677.7	4055.34	9.84612
235	Q	2500.67	1050.07	25635.7	4400.31	10.2515
168	K	2499.67	247.771	20519	1933.52	8.20869
50	V	2493	250.932	20774	2593.5	8.33293
17	V	2490.67	1109.7	22769	1451.98	9.14173
82	N	2466	1445.75	27402.3	3932.97	11.1121
155	N	2451.67	459.115	26547.7	3276.55	10.8284
198	L	2424.33	115.626	20338	1227.18	8.38911
252	L	2424.29	428.361	19214.9	7265.08	7.92599
89	D	2416	503.346	1931.67	295.382	0.799531
45	K	2409.33	803.773	19060.7	5213.99	7.91118
116	I	2404.67	140.319	19231.7	1687.01	7.99764
43	P	2402.67	208.231	20470.7	1495.73	8.51998
201	L	2396.5	688.916	17695	6628.29	7.38368
190	N	2396	38.6264	2178.67	92.0887	0.909293
250	K	2392.33	116.07	19709.7	11502.9	8.23868
19	L	2384.67	351.133	25098.7	1659.26	10.525
2	D	2384	131.981	21005.3	203.512	8.81096
30	L	2383.17	233.856	21943.3	2551.51	9.20764
144	G	2377.67	88.5457	8926.33	348.038	3.75424
142	G	2369.33	434.629	19431	835.758	8.20104
126	V	2361.67	123.779	19129.7	5047.6	8.10007
125	K	2357.33	58.1578	19466.3	366.069	8.25778
258	Q	2350.17	572.657	14405.3	2946.22	6.12949
225	N	2338.71	491.855	21864	3335.92	9.34873
241	G	2335	119.779	17823.3	699.071	7.63312
122	E	2329	69.3109	20690	896.321	8.88364
156	V	2326	1303.06	25790	3358.62	11.0877
18	S	2312.25	614.375	22673.5	2360.19	9.80582
176	L	2308.5	443.553	21314.8	2240.89	9.23316
60	I	2305.33	214.817	18531.3	429.679	8.03846
219	D	2293.33	715.216	25959.7	2794.6	11.3196
6	L	2293	106.944	1494.67	34.4432	0.651839
216	G	2279.67	636.249	20106.7	1699.52	8.82
127	I	2270.67	158.368	20991	1250.05	9.24442
86	I	2245.67	260.208	7872.67	2393.05	3.50571
163	D	2245.67	835.246	25046.7	240.575	11.1533
67	D	2245.33	35.7258	17514	341.931	7.80018
28	D	2237.38	491.154	22464.8	3592.99	10.0407
93	T	2219.2	377.139	20724.6	2849.28	9.33877
245	V	2216.44	564.202	21201.1	3555.66	9.56537
157	L	2211	230.723	21304	439.492	9.63546
34	L	2207	228.895	4432	114.839	2.00816
239	Q	2206.6	202.611	21361.4	2185.65	9.68069
165	D	2204	597.325	21781.3	3848.97	9.88264
11	L	2197.33	244.543	22195.3	1696.43	10.101
247	T	2193.67	435.288	21358.8	4513.67	9.73656
98	V	2188.33	101.195	19602	2049.69	8.9575
260	K	2178.67	138.645	20159	5001.47	9.25291
256	K	2177.43	462.019	17069	5699.85	7.83906
121	G	2146.33	362.715	22488.7	4842.1	10.4777
169	G	2144.8	647.315	18223.6	5314.6	8.49664
272	L	2144.67	27.3008	20957	652.219	9.77168
244	G	2127	486.185	21999.1	3180.53	10.3428
267	L	2127	92.19	11538.7	1943.29	5.42486
141	R	2123	493.622	7005.5	1473.68	3.29981
164	F	2121	45.5741	15589	1162.1	7.34983
16	F	2112.25	229.642	14831	2048.43	7.02142
226	D	2108.67	422.369	22613.3	4354.43	10.724
271	Q	2094.8	690.915	21503	4598.19	10.2649
46	E	2091.25	380.747	23388.2	2626.02	11.1839
53	L	2065.83	484.238	20612	4991.67	9.97757
177	L	2063	53.8609	19424.3	3332.2	9.41558
9	S	2055.33	1071.1	20643.7	1915.93	10.044
228	K	2052.86	591.145	19067.6	5412.04	9.28831
129	L	2047.2	721.712	16796	4643.33	8.20438
29	K	2039	48.8774	1736	37.9868	0.851398
205	G	2027.67	63.2166	19429	778.512	9.58195
65	P	2022	407.118	22433.8	3107.11	11.0948
91	Q	1992.75	363.578	20334.2	3538.61	10.2041
254	G	1991.5	781.447	20543.5	4557.1	10.3156
111	I	1963.33	170.342	8727.67	590.289	4.44533
54	T	1948	335.04	21818.7	1535.53	11.2005
42	N	1919	52.9434	15074.3	409.771	7.85531
265	L	1916.57	332.489	17761.1	2364.01	9.26714
146	Q	1909	183.229	18504.7	2156.41	9.69338
262	P	1906.4	418.053	6004.4	1649.33	3.1496
206	K	1905.8	472.035	20848.8	3751.92	10.9397
113	G	1863.67	103.355	18153.7	1285.65	9.74083
175	N	1834.83	292.086	21965.5	2881.18	11.9714
243	K	1816.33	159.438	18106.3	1821.21	9.96862
130	Q	1796.67	41.8848	18770.3	1338.88	10.4473
189	Q	1782.33	542.963	23513	2735.85	13.1923
261	Y	1780	547.221	16173.2	2130.12	9.0861
110	K	1755.33	60.4842	17194	1137.84	9.79529
62	L	1754.75	213.829	15145	4695.33	8.63086
266	K	1723.33	100.431	13652.3	868.229	7.92205
51	Q	1714.33	380.857	21965	2572.79	12.8126
115	Y	1636.33	124.468	18151.7	1349.91	11.0929
269	V	1552.4	384.337	17042.6	2272.55	10.9782
212	V	1510	517	12410	8361	8.21854
73	N	1345	104	15620	4754	11.6134
131	G	1320	53	11896	2451	9.01212
84	P	1265	126	21757	4834	17.2
4	I	1256	85	10741	3451	8.55175
104	D	1235	34	4068	596	3.29393
100	H	1227	111	12804	739	10.4352
178	T	1219	135	19352	5840	15.8753
109	G	1213	137	8973	3867	9.03572
97	V	1202	68	10114	659	8.41431
161	P	1174	27	26514	343	22.5843
180	H	1131	63	15235	3511	13.4704
88	L	1123	55	1103	28	0.982191
12	N	1112	174	16489	2895	14.8282
106	V	1107	262	1761	262	1.59079
123	G	1107	47	8209	1746	7.41554
183	V	1079	54	16496	475	15.2882
108	G	1063	82	22990	2566	21.6275
159	S	1060	117	13375	5266	12.6179
182	D	1039	42	21766	1498	20.949
171	N	1029	62	16310	3789	15.8503
195	L	1005	37	1594	51	1.58607
186	V	992	133	940	119	0.947581
196	G	990	155	950	103	0.959596
218	P	970	126	17587	3085	18.1309
214	F	884	19	19338	1617	21.8756
118	K	823	145	12471	2116	15.1531
5	A
23	A
27	A
44	A
48	A
70	A
74	A
78	A
81	A
92	A
102	A
112	A
117	A
120	A
124	A
133	A
137	A
138	A
148	A
150	A
151	A
158	A
162	A
179	A
185	A
188	A
194	A
197	A
200	A
204	A
223	A
230	A
231	A
234	A
242	A
248	A
259	A
